# Supplementary material for: Visceral fat reference values derived from healthy European men and women aged 20-30 years using GE Healthcare dual-energy x-ray absorptiometry
Source: PLoS One. 2017 Jul 6;12(7):e0180614. doi: 10.1371/journal.pone.0180614 (PMC5500349; doi:10.1371/journal.pone.0180614)
Supplement: S1 Database VAT — (XLSX) [file pone.0180614.s001.xlsx]

## Sheet: Data1
Sex	Age	Systolic BP	Diastolic BP	Height cm	Weight kg	BMI	Waist cm	Hip cm	WHR	Cholesterol	Triglycerides	HDL mg/dl	LDL mg/dl	glucose mg/dl	Insulin uIu/ml	HOMA	Android (%Fat)	Gynoid (%Fat)	A/G Ratio	Android Fat (g)	Gynoid Fat (g)	BF%	BF (g)	VAT/weight %	VAT/Android%	VAT/BF%	Lean (g)	VAT (cm3)	VAT (g)
M	30	150	90	181	91	27.7769298861451	96	103	0.932038834951456	341	175	66	239	88	10.06	2.18587654320988	40.9	30.1	1.35880398671096	2826	4313	32.4	28610	1.62637362637363	52.3708421797594	5.17301642782244	59620	1569	1480
M	25	140	90	190	102	28.2548476454294	103	102	1.00980392156863	211	194	43	146	99	14.98	3.66177777777778	30.6	29.5	1.03728813559322	2230	4870	27.2	25501	0.969607843137255	44.3497757847534	3.87827928316537	68153	1049	989
M	38	135	70	187	100	28.5967571277417	98	101	0.97029702970297	228	180	37	168	92	4.34	0.985876543209876	21.8	24.4	0.89344262295082	1464	3775	21.2	20115	0.719	49.1120218579235	3.57444693015163	74734	762	719
M	26	140	90	190	100	27.7008310249307	102	107	0.953271028037383	192	244	31	133	82	9.79	1.98217283950617	41.8	31.7	1.3186119873817	2977	4548	32.7	30040	1.509	50.6886126973463	5.02330226364847	61882	1599	1509
M	26	140	90	188	94	26.5957446808511	100	98	1.02040816326531	245	143	63	165	101	10.98	2.73822222222222	41.9	28.1	1.49110320284698	3090	3773	30	26108	2.24148936170213	68.1877022653722	8.07032327256013	60914	2233	2107
M	23	130	90	185	94	27.4653031409788	105	103.5	1.01449275362319	175	164	36	120	108			36.4	35	1.04	2601	4972	33.5	29621	0.864893617021277	31.2572087658593	2.74467438641504	58677	861	813
M	26	130	90	187	92.6	26.4805971002888	97	100	0.97	160	83	61	88	95	7.92	1.85777777777778	26	24.9	1.04417670682731	1702	3839	23.4	21008	0.49244060475162	26.7920094007051	2.17060167555217	68761	483	456
M	28	120	80	186	99	28.6160249739854	105	108	0.972222222222222	192	132	53	118	85	8.1	1.7	43.1	29.6	1.45608108108108	3136	4299	32.7	30634	1.41616161616162	44.7066326530612	4.57661421949468	62907	1486	1402
M	23	120	80	173	73.7	24.6249457048348	83	85	0.976470588235294	158	140	37	103	110	9.84	2.67259259259259	23.8	24.8	0.959677419354839	1094	2855	24.4	17401	0.504748982360923	34.0036563071298	2.13780817194414	54017	394	372
M	26	160	100	176	71	22.9209710743802	88	95	0.926315789473684	169	117	60	85	87	7.8	1.67555555555556	28	25.6	1.09375	1410	2879	24	16876	0.390140845070423	19.645390070922	1.64138421426878	53361	294	277
M	29	140	80	176	80	25.8264462809917	94	96	0.979166666666667	168	244	32	105	91	9.5	2.13456790123457	36.1	24.1	1.49792531120332	2264	2721	27.1	20289	1.77	62.5441696113074	6.97915126423185	54535	1501	1416
M	26	150	90	181	91	27.7769298861451	104.5	102	1.02450980392157	187	132	49	109	78	10.86	2.09155555555556	43.9	40.8	1.07598039215686	3039	5897	37.3	33339	1.45934065934066	43.6985850608753	3.98332283511803	55937	1408	1328
M	30	130	80	176	82	26.4721074380165	99	102	0.970588235294118	163	72	49	99	93	8.8	2.2	33	34.9	0.945558739255014	2053	4385	30.7	24271	0.936585365853658	37.4086702386751	3.16427011660006	54805	814	768
M	18	140	80	182	85.5	25.8120999879242	85	95	0.894736842105263	117	90	51	61	88	12	2.60740740740741	17.4	26.1	0.666666666666667	905	3791	22.1	18383	0.48187134502924	45.524861878453	2.24120110972094	64617	437	412
M	30	140	80	184	94	27.7646502835539	94	99	0.94949494949495	244	148	71	162	90	14	1.98	34.8	27.6	1.26086956521739	2257	4144	28.6	25395	1.35106382978723	56.2693841382366	5.00098444575704	63461	1347	1270
M	23	130	80	182	86	25.9630479410699	92	91	1.01098901098901	147	131	25	96	90	15.45	3.43333333333333	34.7	30.8	1.12662337662338	1978	4246	28.6	23388	0.719767441860465	31.2942366026289	2.64665640499401	58319	656	619
M	19	130	80	189	91	25.4752106603958	91	92	0.989130434782609	153	62	56	79	80	6.63	1.30962962962963	28.5	28.8	0.989583333333333	1657	3975	26.3	23028	0.223076923076923	12.2510561255281	0.88153552197325	64683	215	203
M	29	130	80	173	88	29.4029202445788	99	97	1.02061855670103	179	220	49	93	78	26.67	5.13644444444444	44.5	32.2	1.38198757763975	2902	3980	35.4	28510	1.84318181818182	55.8924879393522	5.68923184847422	52048	1720	1622
M	29	170	110	186	95	27.4598219447335	94	99	0.94949494949495	216	142	41	154	95			39.8	33.4	1.19161676646707	2715	4313	33.3	28461	1.64	57.3848987108656	5.4741576191982	57069	1652	1558
M	30	150	100	174	85	28.075042938301	94	102	0.92156862745098	223	109	41	159	102			42.3	35.7	1.18487394957983	2690	4706	35.1	28457	1.07411764705882	33.9405204460967	3.20834943950522	52678	968	913
M	22	120	80	193	78	20.9401594673683	81	85	0.952941176470588	125	65	38	78	84	3.63	0.752888888888889	19.4	24.8	0.782258064516129	951	3006	23.2	16933	0.198717948717949	16.2986330178759	0.915372349849406	55964	165	155
M	21	140	90	170	67.5	23.356401384083	83	85	0.976470588235294	123	109	48	57	81	6.71	1.342	26.7	26.4	1.01136363636364	2176	2573	26.3	15608	0.856296296296296	26.5625	3.70322911327524	43632	613	578
M	30	150	90	186	95	27.4598219447335	95	94	1.01063829787234	166	240	33	102	83	6.79	1.39153086419753	36.4	29.3	1.24232081911263	2424	3883	30.4	27304	1.45263157894737	56.9306930693069	5.05420451215939	62392	1463	1380
M	27	120	70	179	83	25.9043101026809	95	101	0.940594059405941	181	97	50	125	94	5.76	1.33688888888889	32.3	24.4	1.32377049180328	1983	3176	25.4	20761	0.907228915662651	37.9727685325265	3.62699291941621	60850	798	753
M	27	160	70	181	87	26.5559659351058	88	102	0.862745098039216	186	187	41	120	83	7.72	1.58212345679012	29.4	20.3	1.44827586206897	1552	2461	22	18333	0.826436781609195	46.3273195876289	3.9218894888998	64828	762	719
M	30	130	80	170	84	29.0657439446367	102	100.5	1.01492537313433	165	87	32	116	88	18.36	3.98933333333333	41.4	29.5	1.40338983050847	2705	3572	31.3	25481	1.3952380952381	43.3271719038817	4.59950551391233	55990	1243	1172
M	24	140	90	185	80	23.3747260774288	85	93	0.913978494623656	150	96	50	85	109			25.7	22.7	1.13215859030837	1343	2612	22.4	16890	0.85375	50.8562918838421	4.04381290704559	58503	724	683
M	19	140	80	173	85	28.4005479635136	104	104	1	185	103	57	115	79	6.41	1.25034567901235	45.9	38.9	1.17994858611825	3016	4693	39.3	31919	1.01176470588235	28.5145888594164	2.69431999749366	49289	911	860
M	22	140	80	178	85	26.8274207802045	91	98	0.928571428571429	180	51	60	117	103	8.46	2.15155555555556	28.9	28.9	1	1678	3909	26.4	21905	0.695294117647059	35.2205005959476	2.69801415202009	61157	627	591
M	23	140	70	182	86	25.9630479410699	92	98.5	0.934010152284264	206	173	53	135	82	10.17	2.05911111111111	30.5	29.7	1.02693602693603	1762	3990	26.8	21660	0.56046511627907	27.3552780930761	2.2253000923361	59228	511	482
M	30	130	80	173	84	28.0664238698253	92	100	0.92	223	224	37	167	83	12.19	2.4981975308642	30.8	30.5	1.00983606557377	1834	3996	26.5	21028	1.1452380952381	52.453653217012	4.57485257751569	58337	1020	962
M	24	150	110	180	75.7	23.3641975308642	87	93	0.935483870967742	175	128	34	120	75	12.87	2.38333333333333	34.6	30.6	1.13071895424837	1802	3610	29.6	21777	0.945838837516513	39.7336293007769	3.2878725260596	51723	759	716
M	30	130	80	180	88	27.1604938271605	97	107	0.906542056074766	221	96	59	146	73	7.53	1.35725925925926	32.5	26.6	1.2218045112782	2011	3331	25	21330	0.884090909090909	38.6872202884137	3.6474449132677	63869	825	778
M	30	130	70	186	103	29.7722280032374	101	107	0.94392523364486	207	123	45	146	90	15.24	3.38666666666667	36.2	27.7	1.30685920577617	2832	4287	28.1	28211	1.44368932038835	52.5070621468927	5.27099358406295	72297	1576	1487
M	24	140	90	180	90	27.7777777777778	110	115	0.956521739130435	189	138	44	125	86	16.22	3.44424691358025	36.9	28	1.31785714285714	2414	3972	29	25065	1.29555555555556	48.3015741507871	4.65190504687812	61359	1236	1166
M	29	130	80	183	89	26.5758905909403	107	106	1.00943396226415	183	124	52	116	90	11.18	2.48444444444444	47	35.5	1.32394366197183	3218	4993	35.3	31026	1.63595505617978	45.2454940957116	4.69283826468124	56891	1544	1456
M	25	130	80	190	84.6	23.4349030470914	89	97	0.917525773195876	182	62	64	107	83	5.56	1.13945679012346	32.8	32.4	1.01234567901235	1787	4322	30.4	23985	0.66903073286052	31.6731952993844	2.35980821346675	54953	600	566
M	30	160	100	180	78	24.0740740740741	81	90	0.9	176	112	49	112	84	5.82	1.20711111111111	25.6	24.8	1.03225806451613	3178	3114	23.3	17488	0.617948717948718	15.1667715544368	2.75617566331199	57525	511	482
M	28.3			176	73.4	24.2	90	100	0.9	778	160	49	127	111	8.6	2.36	34.9	29.6	#VALUE!	1766	3254	29.1	20500	#VALUE!	46.7157	4.02439	49900	778	825
M	30			183	90.8	26.9	101	99	1.02	1979	199	38	166	106	10	2.62	37.2	25.2	#VALUE!	3000	3508	29.7	25900	#VALUE!	69.9333	8.10039	61600	1979	2098
M	29			185	93	26.6	126	113	1.11	2331	286	56	204	89	10.7	2.35	53.1	36.2	#VALUE!	4189	4671	39.1	35500	2.65591	58.964	6.95775	55400	2331	2470
M	18			170	70	24.2	77	87	0.88	115	224	42	124	78	9.6	1.85	15.1	20.9	#VALUE!	611	2211	18	11000	0.174286	19.9673	1.10909	50400	115	122
M	23			182	82	24.2	80	98	0.81	219	111	46	162	81	6.4	1.28	27	26.5	#VALUE!	1399	3147	23.3	18300	0.282927	16.5833	1.26776	60400	219	232
M	24			180	100	30.2	108	104	1.03	1658	164	44	155	80	7.2	1.42	43.1	36.9	#VALUE!	3469	5800	34.9	34200	1.757	50.6486	5.13743	63700	1658	1757
M	29			175	96	31	106	110	0.96	1797	100	71	132	87	4.9	1.05	42	31.2	#VALUE!	3476	4840	31.7	29400	1.98438	54.8044	6.47959	63400	1797	1905
M	25			185	82	24.3	87	97	0.89	1005	105	39	73	81	7	1.4	38.2	34.6	#VALUE!	2393	4397	31.8	26000	1.29878	44.5048	4.09615	55800	1005	1065

## Sheet: Data2
Age	Systolic BP	Diastolic BP	Height cm	Weight kg	BMI	Waist cm	Hip cm	WHR	Cholesterol	Triglycerides	HDL	LDL	Glucose	Insulin	HOMA	Android (%Fat)	Gynoid (%Fat)	Android/Gynoid Ratio	Android Fat (g)	Gynoid Fat (g)	BF%	BF (g)	VAT/Weight %	Vat/Android %	Vat/BF%	Lean (g)	VAT(cm3)	VAT (g)
30	111	72	169	59	20.6575400021008	74.5	88	0.846590909090909	175	52	60	95	76.7	3.29	0.623069135802469	22.8	34.2	0.666666666666667	855	3149	28.6	15902	0.213559322033898	14.7368421052632	0.792353163124135	39734	134	126
30	125	90	156	65	26.7094017094017	93	100	0.93	262	368	63	165	89	14.58	3.204	41.5	41.4	1.0024154589372	2104	4346	38.8	25666	1.21076923076923	37.4049429657795	3.06631341073794	40438	834	787
29	145	95	158	50	20.0288415318058	71.5	79	0.905063291139241	178	67	81	97	80	5.81	1.14765432098765	22.3	35.1	0.64	617	2827	30.4	14651	0.034	2.75526742301459	0.116033035287694	33511	18	17
18	196	80	174	62	20.4782666138195	81	85.5	0.947368421052632	213	108	90	116	79	13.54	2.64113580246914	24	37.9	0.98	837	3705	31.1	18308	0	0	0	40533	16	20
30	125	85	172	72	24.3374797187669	87.5	96	0.911458333333333	194	87	64	112	89	3.54	0.777925925925926	23.9	34.4	0.694767441860465	1099	4015	29	20352	0.355555555555556	23.2939035486806	1.25786163522013	49933	272	256
24	130	80	161	50	19.2893792677752	71	79	0.89873417721519	190	55	84	96	81	6.64	1.328	29.9	39.4	0.758883248730964	1041	3370	35.8	17396	0.226	10.8549471661864	0.649574614853989	31179	119	113
30	130	80	153	54	23.0680507497116	74	86	0.86046511627907	145	45	58	77	84	3.29	0.68237037037037	25.8	39.1	0.659846547314578	857	3512	33.5	17550	0.087037037037037	5.48424737456243	0.267806267806268	34905	50	47
30	150	100	164	65	24.1671624033314	83	85	0.976470588235294	218	131	38	152	85	3.12	0.654814814814815	33.5	36.1	0.92797783933518	1464	3557	33.7	20911	0.593846153846154	26.3661202185792	1.84591841614461	41090	410	386
30	110	60	158	72	28.8415318058003	90	100	0.9	153	87	46	90	80			43.6	41.8	1.04306220095694	2243	4762	39	27678	1.46944444444444	47.1689701292911	3.82253052966255	43341	1121	1058
23	110	60	150	43	19.1111111111111	78	84	0.928571428571429					82	7.26	1.46992592592593	38.3	40.7	0.941031941031941	1264	2948	35.9	15387	0.948837209302326	32.2784810126582	2.65158900370443	27428	432	408
30	156	95	165	66	24.2424242424242	88	95	0.926315789473684	172	126	62	93	79	11.05	2.15543209876543	29.9	40.6	0.736453201970443	1313	4380	33.5	21295	0.0818181818181818	4.11271896420411	0.253580652735384	42254	57	54
28	110	60	164	52	19.3337299226651	78	86	0.906976744186046					89	5.69	1.2503950617284	21.7	32.9	0.659574468085106	755	3006	25.8	13335	0.240384615384615	16.5562913907285	0.937382827146607	38376	133	125
24	140	80	160	61	23.828125	88	90	0.977777777777778	161	107	72	69	86	5.4	1.14666666666667	34.8	37.6	0.925531914893617	1399	3687	33.4	19703	0.4	17.4410293066476	1.23839009287926	39305	259	244
30	145	95	174	67	22.1297397278372	83	93	0.89247311827957	177	55	60	107	85	9.43	1.97913580246914	31.1	30.7	1.01302931596091	1480	3162	28.3	18011	0.574626865671642	26.0135135135135	2.13758258841819	45733	408	385
29				63.5		81	99	0.818181818181818	179	106	59	116	84			37	46	0.804347826086957	1534	5157	38.3	24060	0.741732283464567	30.7040417209909	1.95760598503741	38798	499	471
29	124	76	170	58	20.9	70	90	0.77	186	101	58	114	77	5.9	1.12	29.8	34.3	#VALUE!	1111	3068	31.3	17700				38800	172	162
28	122	79	160	64.8	25	90	96	0.93	184.3	59	85.3	94.4	71	9.9	1.74	46.1	40.4	#VALUE!	2126	3815	39.3	24500	#VALUE!	36.6886	0.0318367	38000	827	780
29.6			164	86.8	32	109	119	0.91	134	103.4	44.7	77.7	82	15.6	3.16	55	49.3	#VALUE!	3962	7020	47.2	39800	#VALUE!	32.7865	0.0326382	44500	1377	1299
22.4			176	77.7	25.2	88	103	0.85	180	209	34	123	104	23.4	6.01	38.9	43.8	#VALUE!	2069	5440	37.4	38000	#VALUE!	32.5278	0.0177105	47000	713	673
29			165	92	31.2	98	110	0.89	176.1	79.2	59.1	110.1	81.7	17.8	3.59	55.4	47.6	#VALUE!	3861	6076	47.9	43000	1.1413	27.195	0.0244186	46600	1113	1050
30			158	61.2	24	80	97	0.82	167	151	81	77	95			34.1	40.7	#VALUE!	1513	3945	34.5	20300	#VALUE!	18.2419	0.0135961	38500	292	276
20.9	116	74	156	51.8	20.5	72	86		157	107	84	66	78	11.8	2.27	18.1	27.8	#VALUE!	582	2250	24.1	11900	#VALUE!	20.9622	0.0102521	37600	129	122
28			166	76	26.5	91	101	0.9	131	118	55	71	85	10.8	2.27	42.7	40.6	#VALUE!	2575	5215	38.4	28300	1.04737	30.9126	0.0281272	45400	844	796
23			167	57	20.8	82	99	0.82	159	89	51	45	86	8	1.65	10.9	23.2	#VALUE!	388	2146	18.3	10100	0.0350877	5.15464	0.0019802	45400	16	20
29			162	76	27.1	90	104	0.86	168	79	57	104	72	5.8	1.02	36.2	44.8	#VALUE!	2242	5687	37.7	28000	0.869737	29.4826	0.0236071	46400	701	661
30			153	108	46.1	130	130	1	145.6	120	36	93.9	95	19.3	4.53	60.5	53.3	#VALUE!	9339	16578	51.9	54600	2.08889	24.1568	0.0413187	50600	2391	2256
26			156	50	20.5	70	80	0.87	190	60.9	65.8	118	108.8	8.6	2.31	11.3	24.6	#VALUE!	378	1903	17.9	8800	0.126	16.6667	0.00715909	40400	67	63
28			160	60	23.4	80	96		210	124	42	155	97			45.4	46	#VALUE!	1985	4233	40.1	23200	0.906667	27.4055	0.0234483	34700	577	544
29			163	53	19.9	86	94		158.6	101.9	66.9	83.7	95.6	5.1	1.2	36.7	37.8	#VALUE!	1382	3411	33.9	18200	0.532075	20.4052	0.0154945	35600	299	282
30			170	90	31.1	98	106		207	181	45	143	101	38.4	9.58	52.9	39.8	#VALUE!	4893	5178	42.5	42100	1.76	32.3728	0.0376247	56900	1680	1584
28			170	86	29.8	99	104		161.4	68.1	47	113.7				50.5	45.4	#VALUE!	3130	6114	42.6	35400	1.48605	40.8307	0.0361017	47700	1206	1278

## Sheet: Data3
Lean Mass	Age	Systlic BP	Diastolic BP	Height cm	Weight kg	BMI	Waist cm	Hip cm	WHR	Cholesterol mg/dL	trójglicerydy mg/dL	HDL mg/dL	LDL mg/dL	Glucose mg/dL	Insulin	HOMA	HOMA >2.5	Android (%Fat)	Gynoid (%Fat)	Android Fat (g)	Gynoid Fat (g)	Tissue (%Fat) total	Fat (g) total	Android/Gynoid Ratio	vat g	vat cm3	VAT/m.c.%	Vat/Android %	Vat/BF%	SAD (g)	SAD+Gyn (g)
38176	30	105	70	168	64	22.6757369614512	82	95.5	0.858638743455497	146	47	50	87	100	8.6	2.12345679012346	0	36.8	44.1	1679	6548	37.7	23070	0.256414	450	478	0.703125	26.8017	0.195059	1229	7777
38877	29	100	70	166	59.8	21.7012628828567	69	99	0.696969696969697	176	73	79	82	94	8.6	1.99604938271605	0	25.3	44.7	975	7100	31.4	17757	0.137324	96	101	#VALUE!	9.84615	0.0540632	879	7979
40440	26	115	85	166	58.4	21.1932065611845	71	93	0.763440860215054	177	73	70	92	90	5	1.11111111111111	0	24.9	39.2	974	5234	28.2	15875	0.186091	30	32	#VALUE!	3.08008	0.0188976	944	6178
43235	28	105	75	169	68.2	23.8787157312419	75	92.5	0.810810810810811	159	65	44	102	90	7.3	1.62222222222222	0	34.4	41.2	1894	6726	34.2	22447	0.281594	421	466	#VALUE!	22.2281	0.187553	1473	8199
41104	29	115	75	161	56.4	21.7584198140504	76	92	0.826086956521739	150	49	47	93	94	4.3	0.998024691358025	0	22.5	38.4	931	5291	24.4	13245	0.175959	149	158	#VALUE!	16.0043	0.112495	782	6073
32676	28	125	80	164	65.8	24.4646044021416	84	97	0.865979381443299	107	27	34	68	94	4.4	1.02123456790123	0	43.2	49.9	2244	7798	41.3	25847	0.287766	326	345	#VALUE!	14.5276	0.126127	1918	9716
45532	22	120	80	176	67.2	21.6942148760331	78	97	0.804123711340206	148	52	47	90	87	8.08	1.7357037037037	0	30	38.4	1417	7418	28.9	18482	0.191022	218	232	#VALUE!	15.3846	0.117953	1199	8617
36269	29	118	78	158	61	24.4351866688031	84	98	0.857142857142857	162	65	67	83	93	3.4	0.780740740740741	0	42.1	45.4	2235	6106	37.4	21637	0.366033	337	357	0.552459	15.0783	0.155752	1898	8004
40493	30	110	70	168	63	22.3214285714286	78	94	0.829787234042553	157	45	52	85	88.6	5.51	1.2053975308642	0	31.3	43.2	1381	8059	32.1	19151	0.171361	312	330	0.495238	22.5923	0.162916	1069	9128
37542	29	108	62	170	65	22.4913494809689	78	98	0.795918367346939	186	76	55	116	101	15.7	3.91530864197531	1	44.6	43.3	2348	6162	39	23982	0.381045	573	607	0.881538	24.4037	0.238929	1775	7937
32492	30	105	70	157	54.7	22.1915696377135	74	98	0.755102040816326	194	89	53	123	84	7.1	1.47259259259259	0	41.9	46.8	1909	5851	36.3	18983	0.326269	58	66	#VALUE!	3.03824	0.0305537	1851	7702
48773	28	110	70	169	70	24.5089457652043	85	110	0.772727272727273	193	73	73	105	86	4.2	0.891851851851852	0	32	38.9	1567	6422	28	18973	0.244005	22	24	0.0314286	1.40396	0.0115954	1545	7967
36325	30	110	70	167	59.8	21.4421456488221	71	97.5	0.728205128205128	226	96	62	145	105	15.8	4.0962962962963	1	36.6	47.8	1770	7204	36.3	20723	0.245697	273	289	#VALUE!	15.4237	0.131738	1497	8701
34135	29	115	65	162	56	21.3382106386222	68	89	0.764044943820225	170	43	85	76	84	1.6	0.331851851851852	0	22.6	33.1	909	4421	22.8	12298	0.20561	53	56	0.0946429	5.83058	0.0430964	856	5277
40449	28	120	80	172	66.8	22.5797728501893	86	102	0.843137254901961	168	115	44	101	84	5.5	1.14074074074074	0	40.8	44.3	2533	6244	36.2	22975	0.405669	327	347	#VALUE!	12.9096	0.142329	2206	8450
33620	29	110	85	158	61.6	24.6755327671847	78	93	0.838709677419355	133	43	56	69	97	5	1.19753086419753	0	43.9	53.2	2071	8138	42.6	24996	0.254485	382	405	#VALUE!	18.4452	0.152824	1689	9827
32406	28	100	70	160	55	21.484375	71	92.5	0.767567567567568	233	57	32	190	83	7.6	1.55753086419753	0	38.2	47.2	1470	6200	38.4	20205	0.237097	10	10	0.0181818	0.680272	0.00494927	1460	7660
40968	30	120	80	158	53.6	21.4709181220958	71	88	0.806818181818182	227	53	66	150	91	4	0.898765432098765	0	15.3	33	644	3799	19.5	9895	0.169518	73	76	#VALUE!	11.3354	0.0737746	571	4370
38234	28	115	80	170	69.6	24.083044982699	79	104	0.764423076923077	201	63	61	127	85	5.9	1.23827160493827	0	46	50.3	2431	8191	42.6	28347	0.296789	515	545	#VALUE!	21.1847	0.181677	1916	10107
37474	26	130	70	173	65.4	21.8517157272211	80	98.5	0.812182741116751	224	48	71	143	93	12.5	2.87037037037037	1	46.1	46.7	2420	7470	40.3	25278	0.323963	455	482	#VALUE!	18.8017	0.179998	1965	9435
43395	29	110	70	172	66.6	22.5121687398594	71	102	0.696078431372549	225	60	87	126	76	3.9	0.731851851851852	0	24.4	45.2	1109	7830	32.5	20864	0.141635	204	216	#VALUE!	18.395	0.0977761	905	8735
38083	29	110	70	160	54	21.09375	68	92	0.739130434782609	159	64	61	79	87.7	6.32	1.36855308641975	0	22.7	36.1	794	6266	25.5	13012	0.126716	10	10	0.0185185	1.25945	0.00768521	784	7050
40694	29	120	70	168	59.9	21.2230725623583	71	94	0.75531914893617	195	42	85	101	87	5.6	1.20296296296296	0	24	40.5	1090	5874	27.8	15675	0.185564	136	144	#VALUE!	12.4771	0.0867624	954	6828
42753	29	110	60	167	67.4	24.1672343934885	75	102	0.735294117647059	190	56	77	101	91	5.2	1.1683950617284	0	31.1	43.6	1579	6802	33.3	21385	0.232138	282	299	#VALUE!	17.8594	0.131868	1297	8099
40285	28	100	60	164	65.8	24.4646044021416	79	107	0.738317757009346	225	69	64	147	99	5.9	1.44222222222222	0	40.6	48.1	1982	7379	36.4	23097	0.2686	195	206	#VALUE!	9.83855	0.0844265	1787	9166
44072	29	110	70	166	68.2	24.7496008128901	73	93	0.790322580645161	160	35	72	81	101	4.5	1.12222222222222	0	29.7	40.8	1487	6607	32.7	21431	0.225064	241	256	#VALUE!	16.2071	0.112454	1246	7853
39922	22	110	70	164	63	23.4235574063058	68	97	0.701030927835051	169	81	51	102	94.2	3.49	0.811748148148148	0	42.7	40.4	1706	7667	32.8	19503	0.222512	312	331	0.495238	18.2884	0.159975	1394	9061
39462	28	105	85	164	66.7	24.7992266508031	83	99	0.838383838383838	179	43	83	88	79	6	1.17037037037037	0	47.2	38.7	2542	5097	36.9	23071	0.498725	453	481	#VALUE!	17.8206	0.19635	2089	7186
42116	26	110	80	167	61.2	21.9441356807343	75	99	0.757575757575757	153	45	79	65	86	7.2	1.52888888888889	0	25.2	42.7	1128	6687	28.3	16617	0.168686	123	130	#VALUE!	10.9043	0.0740206	1005	7692
31500	30	120	80	168	66.8	23.6678004535147	84	101	0.831683168316832	152	52	56	86	87	2.5	0.537037037037037	0	33.2	42.5	1593	6639	32.8	21081	0.239946	242	256	#VALUE!	15.1915	0.114795	1351	7990
33467	29	120	80	160	63.8	24.921875	89	97	0.917525773195876	155	90	45	92	103	8.8	2.23802469135802	0	47.7	51.6	2395	7503	44.9	27322	0.319206	666	706	#VALUE!	27.8079	0.24376	1729	9232
43501	29	110	80	165	63.4	23.287419651056	78	95	0.821052631578947	212	139	91	87	87.7	3.91	0.846683950617284	0	28.2	40.9	1002	7449	29.1	17862	0.134515	165	174	#VALUE!	16.4671	0.0923749	837	8286
38419	28	120	80	160	60.2	23.515625	80	94.5	0.851851851851852	163	85	62	85	89	7.2	1.58222222222222	0	41.6	37.5	2262	5051	33.9	19716	0.447832	403	427	#VALUE!	17.8161	0.204403	1859	6910
37910	25	110	70	155	51.4	21.3943808532778	66	86.5	0.763005780346821	156	66	73	70	91	4.8	1.07851851851852	0	23.3	37	803	4212	23.8	11866	0.190646	146	155	#VALUE!	18.1818	0.123041	657	4869
39781	27	125	85	167	67.6	24.2389472551902	84	97.5	0.861538461538462	245	105	52	171	76	8	1.50123456790123	0	45.6	46.1	2397	6490	38.2	24633	0.369337	429	521	#VALUE!	17.8974	0.174157	1968	8458
35835	30	110	80	162	59.8	22.7861606462429	75	97	0.77319587628866	173	62	82	78	78	2.3	0.442962962962963	0	38.3	46.9	1504	7072	37.4	21397	0.21267	177	188	#VALUE!	11.7686	0.0827219	1327	8399
35851	22	130	85	159	58	22.9421304537004	75	99	0.757575757575757	161	65	55	93	83	6	1.22962962962963	0	38.7	47.1	1412	6659	35.4	19624	0.212044	206	218	0.355172	14.5892	0.104974	1206	7865
43140	29	120	75	170	68.2	23.598615916955	81	99	0.818181818181818	192	62	49	131	83	7.3	1.49604938271605	0	36.1	41.8	1801	6452	34.5	22706	0.279138	200	212	#VALUE!	11.1049	0.0880824	1601	8053
41437	25	110	80	177	75.6	24.1309968399885	70	90	0.777777777777778	174	64	55	103	89.4	7.3	1.61140740740741	0	38.7	52.9	2076	12640	42.3	30325	0.164241	258	273	#VALUE!	12.4277	0.0850783	1818	14458
40113	30	120	70	164	56.8	21.1183819155265	74	90.5	0.81767955801105	174	60	63	99	95	7.1	1.66543209876543	0	31.7	33.7	1481	4194	26.3	14325	0.353124	258	274	#VALUE!	17.4207	0.180105	1223	5417
41103	30	100	80	165	58.8	21.5977961432507	70	96	0.729166666666667	186	39	70	108	90	3.7	0.822222222222222	0	28.4	36.8	1099	4788	27.7	15781	0.229532	230	244	#VALUE!	20.9281	0.145745	869	5657
35678	29	110	70	166	66	23.9512265931195	76	107	0.710280373831776	165	58	56	97	98	2.7	0.653333333333333	0	45.5	53.9	2415	8463	43.8	27793	0.28536	379	402	0.574242	15.6936	0.136365	2036	10499
42839	30	120	80	167	64	22.9481157445588	73	98	0.75	173	51	58	105	85	4.7	0.98641975308642	0	30.3	42.7	1419	6488	30.9	19169	0.218711	86	92	0.134375	6.06061	0.0448641	1333	7821
41261	30	110	80	163	62.8	23.6365689337198	78	104	0.75	114	41	56	50	87	3.2	0.687407407407407	0	30.6	46	1429	6982	32.4	19809	0.204669	102	108	#VALUE!	7.13786	0.0514917	1327	8309
40696	30	115	75	167	67.2	24.0955215317867	77	101	0.762376237623762	228	60	66	150	80	16.7	3.29876543209877	1	29	48.4	1408	7999	36.8	23682	0.176022	213	225	#VALUE!	15.1278	0.0899417	1195	9194
39995	24	120	65	167	60.4	21.6572842339274	70	99	0.707070707070707	162	66	63	86	81	6.4	1.28	0	22.6	43.7	949	6087	30.8	17802	0.155906	130	138	#VALUE!	13.6986	0.0730255	819	6906
37882	29	120	70	157	52.4	21.2584689034038	75	89	0.842696629213483	170	44	69	85	104	5.79	1.48681481481481	0	28.9	33.7	963	4996	24.7	12425	0.192754	132	140	#VALUE!	13.7072	0.106237	831	5827
38874	22	125	85	163	58.2	21.9052278971734	71	88.5	0.80225988700565	199	120	58	117	83	10.1	2.06987654320988	0	25.7	45.5	906	5951	30.6	16970	0.152243	10	12	#VALUE!	1.10375	0.00589275	896	6847
47476	28	115	75	175	75	24.4897959183673	80	100	0.805	118	39	62	44	93	10.28	2.36059259259259	0	31.5	42.6	1635	10257	33.8	24245	0.159403	163	173	0.217333	9.96942	0.0672304	1472	11729
43642	25	120	70	169	61.2	21.4278211547215	69	96	0.71875	143	64	66	67	78.9	6.85	1.33448148148148	0	20.9	35.8	1004	6510	24.6	13818	0.154224	10	12	#VALUE!	0.996016	0.00723694	994	7504
płeć
K
K
K
K
K
K
K
K
K
K
K
K
K
K
K
K
K
K
K
K
K
K
K
K
K
K
K
K
K
K
K
K
K
K
K
K
K
K
K
K
K
K
K
K
K
K
K
K
K
K

## Sheet: Data4
First Name	Age	Weight kg	Height cm	BMI	Waist cm	Hip cm	WHR	Systolic BP	Diastolic BP	Android (g)	Gynoid (g)	BF%	BF (g)	Lean (g)	VAT (cm3)	VAT (g)	Glucose	Cholesterol	HDL	LDL	Triglycerides	Insulin	HOMA
Bogusz	24.04	83	178	26.2	93	103	0.9	120	90	1743	3675	27.1	21809	58763	451	426	81	144	59	80	58	4.3	0.86
Piotr	25.71	85	187	24.31	86	95	0.91	120	70	988	3247	20.4	16741	65400	143	135	89	138	42		111
Adam	26.07	78	175	25.47	85	101	0.84	120	60	1967	3390	27.3	20705	55245	499	471	88	144	46		98
Maciej	26.61	75	180	23.15	85	91	0.93	120	85	691	1894	14.8	10730	61652	103	98	85	156	43		89
Mateusz	24.92	64	177	20.43	77	90	0.86	120	70	445	1365	13.9	8787	54468	240	226	83	136	46	82	56	4.6	0.942716049
Rafał	27.41	80	183	23.89	81	99	0.82	115	75	848	2406	18.9	14253	61265	320	302	87	166	50		78
Antoni	25.69	90	196	23.43	91	105	0.87	130	80	1626	3659	24.9	21593	65261	596	562	86	170	51		66
Paweł	25.14	75	174	24.77	90	101	0.89	126	68	2066	3432	29.3	21307	51299	493	465	89	156	42		78
Karol	26.18	75	178	23.67	82	96	0.85	10	80	1087	2733	22.4	16050	55744	122	115	93	159	40		88
Cezary	26.79	88	183.5	26.13	90	106	0.85	130	80	1097	2463	19.3	15873	66436	202	191	93	152	44	105	69	10.4	2.388148148
Tomasz	24.92	92	180	28.4	99	98	1.01	127	90	3383	5810	38.3	34232	55253	1133	1069	91	180	73	102	127	12.5	2.808641975
Karol	24.35	68	170	23.53	80	80	1	120	90	665	1341	18.4	12079	53729	48	45	97	178	46		112
Artur	24.89	107	192	29.03	97	107	0.91	130	90	2204	5023	29.9	30287	74367	570	537	86	180	45	110	210	6	1.274074074
Patryk	24.24	96	189	26.87	93	98	0.95	120	80	2175	4449	27.5	25425	67153	822	775	100	189	50	110	242	6.4	1.580246914
Adrian	23.19	67	183	20.01	73	83	0.88	153	94	512	2070	18.3	11677	52239	268	253	94	180	44		134
Damian	23.56	65.5	183	19.56	79	90	0.88	139	90	709	1510	17.8	10944	50432	312	294	89	159	43		80
Marcin	27.61	103	194	27.37	90	98	0.92	158	72	2256	4234	24	23327	74016	321	303	90	177	49		98
Tomasz	29.94	78	176	25.18	88	104	0.85	124	66	1741	3240	26.5	19825	55079	612	577	86	157	42	107	85	7.3	1.550123457
Szymon	26.18	74	180	22.84	80	89	0.9	120	70	1391	2752	22.6	16145	55196	346	326	86	166	51		92
Karol	21.54	80	190	22.16	83	100	0.83	120	75	975	3208	21.4	16777	61503	82	77	95	151	66	81	60	8.6	2.017283951
Michał	23.77	82	187	23.45	89	104	0.86	125	80	1143	3785	24.3	18877	58859	7	6	88	159	52		89
Mateusz	24.53	72	181	21.98	102	107	0.95	120	80	970	2707	23	15946	53351	257	242	89	164	62		101
Stefan	25.86	79	179	24.66	78	101	0.77	137	90	459	1883	13.5	10308	65800	35	33	95.7	157	62.3	86	79.8	4.3	1.016074074
Łukasz	26.25	55	165	20.2	77	93	0.83	110	70	893	2125	24.3	12466	38793	299	282	86	166	43		99
Sebastian	24.85	101	192	27.4	102	104	0.98	135	80	2376	5801	30.4	29606	67676	526	496	90	177	39		87
Michał	26.72	77	188	21.79	80	91	0.88	125	80	541	1776	13.9	10249	63494	356	336	91	171	42		89
Artur	26.57	84	190	23.27	85	99	0.86	140	85	1648	3294	25.7	20345	58707	615	580	89	136	44		92
Albert	25.13	81	179	25.28	85	96	0.89	130	80	1732	4783	32.2	25188	53021	400	378	84	144	38		78
Kajetan	25.86	93	197	23.96	85	99	0.86	125	75	373	3406	20.1	17814	70845	199	188	96	159	47		88
Zbyszko	29.75	92	196	23.95	94	98	0.96	130	70	1831	3600	25.3	22342	65809	214	202	89	151	46		77
Tymoteusz	25.57	77	190	21.33	78	82	0.95	130	80	724	1921	15.6	11541	62247	280	264	90	199	49		75
Tomasz	25.08	58	167	20.8	71	84	0.85	120	70	494	1525	15.6	8788	47428	61	58	88	223	83	131	76	4	0.869135802
Piotr	23.92	72.5	181	22.13	83	93	0.89	144	63	856	3166	22.7	15613	53097	95	89	95	200	55		78
Marek	22.99	68	174	22.46	76	75	1.01	130	70	1258	2628	24.2	15777	49495	330	311	105	129	57	65	79	5	1.296296296
Paweł	29.67	72	178	22.72	78	90	0.87	131	81	970	2853	22.4	15448	53579	231	218	94	187	60	136	72	6.4	1.485432099
Michał	26.23	68	185	19.87	85	81	1.05	130	80	632	1823	16.1	10326	53733	319	301	88	167	51		99
Konrad	26.36	80	179	24.97	87	91	0.96	120	80	1940	3453	26.8	20433	55868	539	508	89	178	50		92
Kamil	22.88	94	194	24.98	84	86	0.98	118	70	597	1778	12.5	11207	78184	306	288	95	154	53	96	49	6.8	1.595061728
Michał	22.38	95	190	26.32	87	113	0.77	138	83	2761	6013	34.4	32543	62151	870	821	90	166	48		94
Krystian	27.05	86	178	27.14	91	94	0.97	130	65	1316	2791	20	16462	65919	368	347	89	172	49		87
Rafał	27.06	95	190	26.32	94	96	0.98	135	68	2587	4559	31	28375	63157	1151	1086	88	134	51		100
Mariusz	28.24	85.5	170	29.58	85	92	0.92	135	88	1203	2481	20.5	16825	65152	259	244	85	146	50		112
Paweł	26.33	79	182	23.85	82	86	0.95	119	61	876	2267	17.7	13725	63938	432	407	94	152	54		122
Michał	26.52	87	182	26.26	90	84	1.07	109	57	1987	3807	28.4	23880	60163	566	534	90	155	52		98
Wojciech	26.2	83	183	24.78	75	80	0.94	110	60	1576	4019	27.5	21939	57968	363	342	89	149	49		97
Grzegorz	21.47	98	207	22.87	94	94	1	120	80	2256	4882	27.2	25426	68075	569	536	88	145	68	75	74	8.9	2.065679012
Łukasz	24.54	73	177	23.3	84	88	0.95	114	69	1061	2423	20.9	14579	55233	152	143	82	167	33		94
Marcin	24.78	86	181	26.25	98	98	1	135	70	1746	3696	27.1	22601	60914	388	366	97	170	46		93
Marek	24.85	87	190	24.1	88	104	0.85	120	80	1092	3819	22.2	18523	64815	300	283	80	161	68	92	40	4.7	0.928395062
Marcin	24.41	84	187	24.02	90	101	0.89	120	75	2296	5490	34.2	28928	55613	364	344	89	163	51	104	47	4.9	1.076790123
Paweł	24.14	83	177	26.49	89	87	1.02	125	85	2759	4128	34.6	28040	53012	1121	1057	95	166	41		77
Piotr	28.97	75	180	23.15	84	92	0.91	123	68	1670	4049	29	21854	53619	470	443	90	161	40		55
Marcin	23.69	60	171	20.52	79	89	0.89	120	80	1335	2280	24.3	14707	45725	228	215	91	168	44		60
Bartosz	29	90	184	26.58	92	102	0.9	141	78	2736	4222	30.5	26298	59855	1247	1176	95	163	56	97	66	14.1	3.307407407
Patryk	20.19	61	171	20.86	73	90	0.81	113	68	283	935	11.5	6533	50057	124	117	89	166	48		78
Paweł	29.71	71	177	22.66	79	95	0.83	115	77	827	2231	19.1	13036	55057	381	360	90	155	49		80
Tomasz	23.51	62	180	19.14	65	84	0.77	124	75	413	1193	14.7	9024	52316	239	225	91	157	47		65
Jakub	29.24	98	181	29.91	103	108	0.95	160	82	2654	4575	30	29071	67972	1350	1274	86.7	164.1	32.3	112.3	84.5	4.3	0.920518519
Artur	21.4	62	173	20.72	76	88	0.86	124	75	592	1962	19.3	11581	48384	139	131	95	143.1	41.8	92	54.1	5	1.172839506
Patryk	24.97	80	182	24.15	89	98	0.91	144	84	1102	3454	23.1	17586	58581	423	399	87	189	49		59
Piotr	24.39	66	176	21.31	93	102	0.91	129	66	914	3053	25.1	16337	48803	198	187	89	190	50		60
Piotr	24.53	91.5	194	24.31	90	107	0.84	155	87	1480	3599	23.4	20066	65773	560	528	96	182	60	109	84	9.6	2.275555556
Marcin	20.15	73	177	23.3	82	92	0.89	135	72	671	2406	19.1	12701	53777	348	328	86	201	52		62
Krzysztof	24.04	83	178	26.2	87	98	0.89	152	99	1776	4219	31	23742	52792	719	678	74.5	183.3	69.5	104.4	56.7	3.4	0.625432099
Mateusz	24.28	83	182	25.06	84	98	0.86	115	75	1137	2925	22.7	18214	62105	282	266	92	213	84	113	111	4.2	0.954074074
Jędrzej	27.99	67.5	173	22.55	88	90	0.98	118	73	1840	2868	29.9	19632	46104	796	751	88.9	173.3	60.2	103.1	94.4	9.4	2.063358025
Jarosław	26.7	85	191	23.3	94	97	0.97	133	89	2182	3698	28.2	22978	58419	1185	1118	86	179	57	116	66	12.7	2.696790123
Rafał	27.14	80	183	23.89	90	97	0.93	181	81	1961	3991	30.2	23170	53477	987	932	88	170	54		70
Piotr	24.12	68	178	21.46	80	86	0.93	164	76	663	2146	20.1	12844	51107	89	84	87	165	55		67
Wojciech	25.09	70	179	21.85	80	90	0.89	125	70	520	1793	17	11378	55654	281	265	95	156	61	92	72	6.5	1.524691358
Maciej	20.77	62	182	18.72	69	91	0.76	138	80	402	1731	16.2	9593	49796	231	218	91	158	48		77
Mateusz	23.97	80	176	25.83	87	97	0.9	132	82	1957	4012	32.1	24421	51546	332	313	93.4	186.8	56.5	117	147.2	9.9	2.283111111
Krzysztof	24.31	72	178	22.72	80	92	0.87	141	82	1188	2777	24.2	16664	52175	544	514	88.5	196.7	61.1	134.7	106.1	5	1.092592593
Jan	20.67	74	192	20.07	79	83	0.95	122	67	382	1713	13.7	9873	61951	214	201	84.1	201.7	73.7	123.7	47.2	7.7	1.598938272
Daniel	28.88	79	178	24.93	86	94	0.91	112	74	1645	3527	26.5	19770	54832	867	818	99.1	126.4	51.2	73.2	41.8	7.7	1.884123457
Adam	27.61	78	173	26.06	95	96	0.99	140	90	1856	3657	30.1	22779	52829	682	643	84.1	188.4	57.1	120.8	110.3	7.5	1.557407407
Marek	23.83	64.5	182	19.47	76	87	0.87	147	73	549	1434	15.7	9721	52194	330	312	86.3	194.3	58.1	123.8	100.5	6.7	1.427679012
Michał	23	72	180	22.22	75	87	0.86	132	76	421	1590	13.3	9181	59762	314	297	95	136	63	75	53	6.3	1.477777778
Dawid	22.96	85	187	24.31	84	97	0.87	146	87	591	1355	11.9	9709	71562	434	409	89	149	50		99
Wojciech	25.76	82	180	25.31	90	97	0.93	151	69	1196	2741	20.1	16483	65586	108	102	77.9	132.9	69.1	60.4	49.3	10.3	1.981160494
Patryk	21.28	72	175	23.51	90	93	0.97	148	81	1698	3581	31.6	21949	47597	414	391	88	152	51		103
Jan	25.28	72	182	21.74	82	92	0.89	133	86	994	2387	20.5	14673	57069	185	175	90	163	39		77
Mateusz	23.95	71	177	22.66	85	92	0.92	165	64	606	1969	17.1	11403	55290	345	325	91	134	48		88
Łukasz	23.65	80	190	22.16	85	91	0.93	141	76	1010	2333	19.3	14556	61039	236	222	86	156	50		67
Adam	24.01	75	175	24.49	80	95	0.84	132	62	683	2073	17	12210	59588	26	25	85	128	51		76
Paweł	25.96	78	185	22.79	89	91	0.98	159	96	744	2625	18.6	13349	58444	217	205	94	127	32	78	99	6	1.392592593
Robert	26.64	82	176	26.47	92	98	0.94	135	75	1766	3818	26.4	21080	58778	469	442	89	139	54	83	46	6.4	1.406419753
Andreas	24.1	93	196	24.21	87	102	0.85	155	77	1293	4494	23.2	20786	68919	115	109	90.2	167.2	71.7	87.5	53.1	10.8	2.405333333
Andrei	25.96	88	185	25.71	92	98	0.94	127	62	2664	4259	32.5	27669	57437	1206	1138	84.1	224.4	44.7	172.8	79.1	10.6	2.201135802
Duhera	28.31	106	182	32	107	120	0.89	140	84	3806	5834	34.2	37005	71111	1698	1602	96	173	38	117	160	11.8	2.797037037
Paweł	28.07	95	193	25.5	93	96	0.97	147	75	2198	3538	24.7	22851	69650	1063	1003	89	167	40		56
Kacper	25.87	73.6	183	21.98	90	95	0.95	115	75	1620	2763	23.5	16719	54410	716	676	81	156.4	41.9	102.8	155	6.7	1.34
Krzysztof	26.82	84	180	25.93	90	95	0.95	120	70	989	2333	17.3	13919	66769	262	247	84	157	45	79	343	13.6	2.820740741
Marcin	24.42	98	191	26.86	100	97	1.03	140	97	2586	5138	31.8	30184	64588	1004	948	83	155	63	87	69	9	1.844444444
Karol	24.23	70	171	23.94	85	87	0.98	130	80	1852	2856	29	19493	47761	729	688	90	146	44		77
Maciej	25.57	88	188	24.9	94	97	0.97	127	80	1560	2946	23.3	19828	65270	478	451	86	150	41		88
Karol	23.19	68	174	22.46	75	80	0.94	132	75	749	2320	18.5	12199	53596	303	286	98	154	42		78
Damian	29.54	90	175	29.39	111	104	1.07	139	81	4325	5256	39.8	38664	58375	1491	1406	92	207	37	153	108	15	3.407407407
Patryk	22.88	91	192	24.69	93	94	0.99	149	77	1058	2876	17.9	15905	72745	2	2	93	141	45	87	138	6.9	1.584444444
Michał	20.9	82	182	24.76	87	93	0.94	147	64	1603	3083	25.9	19975	57034	526	496	101	124	50	68	68	13.2	3.291851852
Przemysław	28.78	69	177	22.02	77	88	0.88	130	61	684	1795	17.4	11401	54250	122	115	99	155	39		90
Marek	24.2	68	175	22.2	79	98	0.81	120	82	1003	2637	20.9	13793	52290	76	71	81	155	58	92	81	5.4	1.08
Patryk	21.56	65	175	21.22	77	90	0.86	107	65	790	2279	19.6	12600	51581	72	68	89	133	56	81	41	6.6	1.45037037
Wojciech	27.9	67	175	21.88	72	98	0.73	120	80	497	1661	14.2	9511	57379	347	327	83	127	31	82	105	2.3	0.471358025
Wojciech	25.34	60	170	20.76	72	82	0.88	147	80	291	894	10.6	5924	50180	86	81	78	174	49	116	66	7.1	1.367407407
Maciej	21.15	75	190	20.78	78	94	0.83	148	70	361	1526	12.5	8838	62101	58	55	86.7	102.7	29.9	66.8	79	3.2	0.685037037
Kamil	22.91	70	179	21.85	78	92	0.85	167	72	884	2139	19	11954	54154	312	294	101	120	49	65	44	6.9	1.720740741
Rafał	29.07	78	183	23.29	80	98	0.82	130	90	745	2136	17.5	13239	62570	265	250	93	154	61	84	59	4.4	1.01037037
Grzegorz	29.12	72	173	24.06	80	90	0.89	154	66	877	2315	19.6	13078	57357	483	456	95	166	61	108	57	3	0.703703704
Robert	22.7	64	171	21.89	77	91	0.85	170	90	947	1966	19.1	11746	49956	124	117	100	153	71	81	65	10.2	2.518518519
Maciej	22.5	104	195	27.35	106	110	0.96	120	80	3554	5779	34.2	33598	64754	1290	1217	110.9	233	57	160	156.6	11.2	3.066864198
Łukasz	25.07	100	186	28.91	87	106	0.82	120	54	1353	3305	19.9	19265	77739	251	237	92	150	52	96	50	9.1	2.067160494
Cezary	25.05	78	179	24.34	81	100	0.81	130	90	867	2176	17.5	13355	63128	317	299	92	168	44		134
Michał	20.61	70	180	21.6	81	91	0.89	110	70	830	2380	19	13110	55955	287	270	83	134	49		148
Paweł	21.25	73	184	21.56	85	95	0.89	130	70	1124	2369	21.9	14906	53246	312	295	85	146	56	88	64	9.4	1.972839506
Sebastian	20.44	68	183	20.31	76	90	0.84	130	80	539	2697	19.1	12670	53500	87	82	93	156	71	87	61	10	2.296296296
Marcin	21.7	75	173	25.06	81	94	0.86	130	85	1443	3462	26.7	19279	52846	257	243	87	155	50	95	177	8.6	1.847407407
Łukasz	25.99	68	186	19.66	76	86	0.88	125	80	785	2640	21.5	13788	50367	119	112	88	149	44		151
Przemysław	20.41	65	174	21.47	77	89	0.87	120	70	372	1429	15.5	10115	55022	135	127	86	177	58	125	63	2.9	0.615802469
Dawid	20.71	86	192	23.33	83	95	0.87	120	70	522	2139	14	11570	71200	481	453	89	158	50		78
Kevin	22.83	75	179	23.41	83	91	0.91	120	70	1273	3080	22.4	16278	56378	431	407	92	148	68	85	79	10.9	2.476049383
Adam	20.65	76	183	22.69	79	90	0.88	130	80	812	2880	21.9	16516	58853	359	339	87	162	50		88
Marek	21.56	74	180	22.84	85	89	0.96	120	80	1586	2844	26.5	18786	52140	497	469	94	154	49	99	102	8.9	2.065679012
Piotr	21.64	86	187	24.59	95	101	0.94	135	85	3293	4900	34.8	33392	62587	936	883	86	190	63	122	99	6.4	1.359012346
Dawid	23.71	82	179	25.59	83	93	0.89	120	70	1147	3058	23.1	19037	59975	387	365	87	188	61		90
Grzegorz	26.9	71	177	22.66	91	95	0.96	120	70	957	2263	19.4	13195	54891	273	258	90	177	55		67
Mariusz	23.71	82	178	25.88	87	90	0.97	130	70	2213	3488	28	22433	57608	806	760	89	144	42	100	57	5.5	1.208641975
Adam	20.68	76	176	24.54	80	91	0.88	130	70	1162	3557	25	18311	54812	182	171	92	170	72	93	50	7.3	1.658271605
Jakub	21.05	97	181	29.61	99	100	0.99	120	80	3384	5843	39.4	36159	55538	907	856	93	195	56	125	79	10.3	2.365185185
Mateusz	21.57	58	174	19.16	70	89	0.79	130	80	622	2357	21.2	11490	42669	63	60	102	220	52	157	114	9.3	2.342222222
Ernest	25.64	80	181	24.42	89	94	0.95	120	80	1426	3462	24.2	18509	58087	706	666	100	130	47	77	74	5.7	1.407407407
Michał	25.95	126	176	40.68	113	114	0.99	119	83	6176	8248	43.5	53681	69752	2844	2683	99	161	36	111	136	42.1	10.29111111
Mikołaj	21.24	81	192	21.97	84	94	0.89	135	85	963	2708	18.3	14236	63845	164	155	101	189	63	124	74	10.6	2.64345679
Bartosz	21.55	74	180	22.84	80	93	0.86	120	80	596	1479	13.5	9652	62029	70	66	99	193	50		98
Marek	24.73	67	179	20.91	81	90	0.9	120	80	1344	3420	28.2	18442	47060	538	508	94	129	51	68	97	8	1.856790123
Adam	20.67	71	175	23.18	75	91	0.82	125	70	590	1739	15.6	10319	55700	265	250	91	149	63	93	53	9.1	2.044691358
Marcin	27.46	80	182	24.15	82	91	0.9	140	90	1907	3939	31.7	23857	51493	1023	965	89	159	47		132
Łukasz	27.14	84	187	24.02	93	96	0.97	138	88	2050	3401	27.3	22633	58436	750	707	102	208	55	145	116	6.8	1.712592593
Krzysztof	21.84	80	182	24.15	83	93	0.89	135	85	831	2096	16.5	12547	63716	138	130	86	162	88	75	78	4.8	1.019259259
Patryk	22.98	80	176	25.83	93	95	0.98	120	80	1553	3072	24.3	18310	56910	405	382	79.3	146	45.9	95.7	81.2	5.4	1.057333333
Mateusz	21.74	92	190	25.48	85	100	0.85	120	70	1043	2693	17.6	15717	73699	358	338	87	141.1	42.5	88.3	88.6	8	1.718518519
Mateusz	21.21	95	193	25.5	84	104	0.81	130	80	1039	3055	19.4	17445	72389	463	437	90	158	44		135
Damian	27.01	78	177	24.9	87	101	0.86	147	69	1576	3641	25.8	19699	56526	484	456	91	182	47		99
Jacek	22.24	95	187	27.17	88	101	0.87	128	80	2633	4823	30.2	27549	63786	951	897	88	170	62	110	58	6	1.303703704
Mateusz	22.18	73	187	20.88	76	87	0.87	110	75	275	784	9.9	7001	63360	2	2	79	172	71	101	55	2.7	0.526666667
Rafał	23.8	79	185	23.08	72	97	0.74	149	66	1040	2452	20.7	15568	59741	185	174	90	244	76	173	79	6.8	1.511111111
Emil	21.95	70	186	20.23	73	91	0.8	110	80	447	1577	14.6	9590	56038	310	292	87	137	59	69	80	3.9	0.837777778
Paweł	27.57	88	184	25.99	87	106	0.82	163	93	1180	2411	16	13659	71854	448	423	87	178	46		95
Oskar	21.98	72	181	21.98	80	90	0.89	130	80	551	1944	15.3	10689	58951	152	143	87	142	70	68	43	3.5	0.751851852
Leszek	26.52	70	176	22.6	82	89	0.92	110	80	1198	2976	23.9	15935	50749	327	309	91	191	58	126	78	3.7	0.831358025
Wojciech	29.16	81	173	27.06	97	91	1.07	120	80	2899	4558	34.4	27162	51685	1123	1060	87	180	44		57
Łukasz	22.62	91	191	24.94	84	99	0.85	125	80	1036	3697	22.2	19237	67577	144	136	88	184	50		87
Michał	28.42	92.5	198	23.59	90	96	0.94	110	80	1922	4102	24.3	21210	66009	716	676	95	191	72	114	61	6.6	1.548148148
Kacper	21.87	66	171	22.57	82	90	0.91	120	80	469	1909	16.9	10696	52643	20	19	98.4	181.7	79.2	99.8	51.5	6.6	1.603555556
Maciej	23.71	105	194	27.9	99	98	1.01	130	70	3536	5067	33.7	32996	64865	1389	1311	87	188	46		66
Daniel	24.99	107	190	29.64	110	100	1.1	130	90	3918	5045	33.9	36634	71366	1784	1683	86.8	159	51.6	178.1	154.3	16.3	3.493432099
Maciej	26.09	90	190	24.93	90	96	0.94	120	80	2272	3794	29.4	23438	56302	1253	1182	95	162	55		152
